# Supplementary material for: Influence of the plant interacting entomopathogenic fungus Beauveria bassiana on parasitoid host choice-behavior, development, and plant defense pathways
Source: PLoS One. 2020 Sep 14;15(9):e0238943. doi: 10.1371/journal.pone.0238943 (PMC7489556; doi:10.1371/journal.pone.0238943)
Supplement: S1 Dataset — (XLSX) [file pone.0238943.s002.xlsx]

## Sheet: Mummies and emergence
cage_number	block	plant_number	treatment	col_aphids_d0	dead_aphids_d0	mummies_d7	not_mummies_d10	mummies_d10	not_adults	not_emerged	adults_total	not_found
1	1	1	endo	16	0	12	4	12	10	6	6	4
1	1	2	control	18	2	15	6	12	12	6	6	2
2	1	3	control	15	1	9	6	9	10	4	5	5
2	1	4	endo	18	0	10	7	11	12	5	6	2
3	2	5	endo	18	0	9	9	9	9	0	9	2
3	2	6	control	17	1	12	7	10	11	4	6	3
4	2	7	control	18	0	8	10	8	10	0	8	2
4	2	8	endo	17	0	8	9	8	14	5	3	3
5	1	9	control	16	0	10	6	10	8	2	8	4
5	1	10	endo	15	3	14	1	14	2	1	13	5
6	1	11	control	16	2	11	5	11	6	1	10	4
6	1	12	endo	18	1	12	5	13	11	6	7	2
7	2	13	endo	13	0	9	4	9	4	0	9	7
7	2	14	control	16	1	9	7	9	7	0	9	4
8	2	15	control	18	1	14	4	14	7	3	11	2
8	2	16	endo	14	0	14	0	14	4	4	10	6
9	3	17	control	15	2	12	0	15	7	7	8	5
9	3	18	endo	17	0	16	1	16	5	4	12	3
10	3	19	endo	17	1	5	12	5	14	2	3	3
10	3	20	control	14	0	9	5	9	7	2	7	6
11	4	21	control	20	0	13	7	13	9	2	11	0
11	4	22	endo	13	0	2	11	2	12	1	1	7
12	4	23	endo	17	1	12	7	10	12	5	5	3
12	4	24	control	14	2	4	10	4	11	1	3	6
13	3	25	control	13	0	8	5	8	9	4	4	7
13	3	26	endo	16	1	14	2	14	13	11	3	4
14	3	27	endo	17	1	14	2	15	4	2	13	3
14	3	28	control	20	0	18	2	18	4	2	16	0
15	4	29	control	16	1	14	3	13	6	3	10	4
15	4	30	endo	18	0	10	11	7	11	0	7	2
16	4	31	endo	16	0	0	16	0	16	0	0	4
16	4	32	control	16	1	0	16	0	16	0	0	4
17	5	33	endo	18	0	10	7	11	9	2	9	2
17	5	34	control	15	1	7	7	8	8	1	7	5
18	5	35	control	17	1	17	0	17	3	3	14	3
18	5	36	endo	15	1	11	6	9	13	7	2	5
19	6	37	endo	13	1	5	8	5	13	5	0	7
19	6	38	control	16	0	5	11	5	14	3	2	4
20	6	39	control	17	0	12	5	12	6	1	11	3
20	6	40	endo	15	2	13	2	13	3	1	12	5
21	5	41	endo	14	1	14	0	14	1	1	13	6
21	5	42	control	17	0	13	3	14	8	5	9	3
22	5	43	control	17	0	11	6	11	7	1	10	3
22	5	44	endo	17	1	7	11	6	17	6	0	3
23	6	45	endo	17	0	11	8	9	13	5	4	3
23	6	46	control	14	0	10	3	11	6	3	8	6
24	6	47	control	14	0	9	6	8	7	1	7	6
24	6	48	endo	16	1	16	0	16	4	4	12	4

## Sheet: Development
cage_number	plant_number	treatment	ac_id	dev_time
1	2	control	1	9
1	2	control	2	9
1	2	control	3	9
1	2	control	4	9
1	2	control	5	9
1	2	control	6	9
2	3	control	7	9
2	3	control	8	9
2	3	control	9	9
2	3	control	10	9
2	3	control	11	11
3	6	control	12	9
3	6	control	13	9
3	6	control	14	9
3	6	control	15	9
3	6	control	16	9
3	6	control	17	10
4	7	control	18	9
4	7	control	19	9
4	7	control	20	9
4	7	control	21	9
4	7	control	22	9
4	7	control	23	10
4	7	control	24	11
4	7	control	25	11
5	9	control	26	9
5	9	control	27	9
5	9	control	28	9
5	9	control	29	9
5	9	control	30	9
5	9	control	31	9
5	9	control	32	9
5	9	control	33	11
6	11	control	34	9
6	11	control	35	9
6	11	control	36	9
6	11	control	37	9
6	11	control	38	9
6	11	control	39	9
6	11	control	40	9
6	11	control	41	9
6	11	control	42	9
6	11	control	43	9
7	14	control	44	9
7	14	control	45	9
7	14	control	46	9
7	14	control	47	9
7	14	control	48	9
7	14	control	49	9
7	14	control	50	9
7	14	control	51	9
7	14	control	52	9
8	15	control	53	9
8	15	control	54	9
8	15	control	55	9
8	15	control	56	9
8	15	control	57	9
8	15	control	58	9
8	15	control	59	9
8	15	control	60	9
8	15	control	61	9
8	15	control	62	9
8	15	control	63	10
9	17	control	64	9
9	17	control	65	9
9	17	control	66	9
9	17	control	67	9
9	17	control	68	9
9	17	control	69	9
9	17	control	70	9
9	17	control	71	9
10	20	control	72	9
10	20	control	73	9
10	20	control	74	9
10	20	control	75	9
10	20	control	76	9
10	20	control	77	9
10	20	control	78	10
11	21	control	79	9
11	21	control	80	9
11	21	control	81	9
11	21	control	82	9
11	21	control	83	9
11	21	control	84	9
11	21	control	85	9
11	21	control	86	9
11	21	control	87	9
11	21	control	88	9
11	21	control	89	9
12	24	control	90	9
12	24	control	91	10
12	24	control	92	10
13	25	control	93	9
13	25	control	94	9
13	25	control	95	9
13	25	control	96	9
14	28	control	97	9
14	28	control	98	9
14	28	control	99	9
14	28	control	100	9
14	28	control	101	9
14	28	control	102	9
14	28	control	103	9
14	28	control	104	9
14	28	control	105	9
14	28	control	106	9
14	28	control	107	9
14	28	control	108	9
14	28	control	109	9
14	28	control	110	9
14	28	control	111	9
14	28	control	112	9
15	29	control	113	9
15	29	control	114	9
15	29	control	115	9
15	29	control	116	9
15	29	control	117	9
15	29	control	118	9
15	29	control	119	9
15	29	control	120	10
15	29	control	121	10
15	29	control	122	10
17	34	control	123	9
17	34	control	124	9
17	34	control	125	9
17	34	control	126	9
17	34	control	127	9
17	34	control	128	9
17	34	control	129	9
18	35	control	130	9
18	35	control	131	9
18	35	control	132	9
18	35	control	133	9
18	35	control	134	9
18	35	control	135	9
18	35	control	136	9
18	35	control	137	9
18	35	control	138	9
18	35	control	139	9
18	35	control	140	9
18	35	control	141	9
18	35	control	142	9
18	35	control	143	9
19	38	control	144	9
19	38	control	145	10
20	39	control	146	9
20	39	control	147	9
20	39	control	148	9
20	39	control	149	9
20	39	control	150	9
20	39	control	151	9
20	39	control	152	9
20	39	control	153	9
20	39	control	154	9
20	39	control	155	9
20	39	control	156	10
21	42	control	157	9
21	42	control	158	9
21	42	control	159	9
21	42	control	160	9
21	42	control	161	9
21	42	control	162	9
21	42	control	163	9
21	42	control	164	9
21	42	control	165	9
22	43	control	166	9
22	43	control	167	9
22	43	control	168	9
22	43	control	169	9
22	43	control	170	9
22	43	control	171	9
22	43	control	172	9
22	43	control	173	9
22	43	control	174	9
22	43	control	175	9
23	46	control	176	9
23	46	control	177	9
23	46	control	178	9
23	46	control	179	9
23	46	control	180	9
23	46	control	181	9
23	46	control	182	9
23	46	control	183	9
24	47	control	184	9
24	47	control	185	9
24	47	control	186	9
24	47	control	187	9
24	47	control	188	9
24	47	control	189	9
24	47	control	190	9
1	1	endo	191	9
1	1	endo	192	9
1	1	endo	193	9
1	1	endo	194	9
1	1	endo	195	10
1	1	endo	196	10
2	4	endo	197	9
2	4	endo	198	9
2	4	endo	199	9
2	4	endo	200	9
2	4	endo	201	9
2	4	endo	202	9
3	5	endo	203	9
3	5	endo	204	9
3	5	endo	205	9
3	5	endo	206	9
3	5	endo	207	9
3	5	endo	208	9
3	5	endo	209	10
3	5	endo	210	10
3	5	endo	211	12
4	8	endo	212	9
4	8	endo	213	10
4	8	endo	214	11
5	10	endo	215	9
5	10	endo	216	9
5	10	endo	217	9
5	10	endo	218	9
5	10	endo	219	9
5	10	endo	220	9
5	10	endo	221	9
5	10	endo	222	9
5	10	endo	223	9
5	10	endo	224	9
5	10	endo	225	9
5	10	endo	226	9
5	10	endo	227	10
6	12	endo	228	9
6	12	endo	229	9
6	12	endo	230	9
6	12	endo	231	9
6	12	endo	232	9
6	12	endo	233	9
6	12	endo	234	10
7	13	endo	235	9
7	13	endo	236	9
7	13	endo	237	9
7	13	endo	238	9
7	13	endo	239	9
7	13	endo	240	9
7	13	endo	241	9
7	13	endo	242	9
7	13	endo	243	9
8	16	endo	244	9
8	16	endo	245	9
8	16	endo	246	9
8	16	endo	247	9
8	16	endo	248	9
8	16	endo	249	9
8	16	endo	250	9
8	16	endo	251	9
8	16	endo	252	9
8	16	endo	253	9
9	18	endo	254	9
9	18	endo	255	9
9	18	endo	256	9
9	18	endo	257	9
9	18	endo	258	9
9	18	endo	259	9
9	18	endo	260	9
9	18	endo	261	9
9	18	endo	262	9
9	18	endo	263	9
9	18	endo	264	9
9	18	endo	265	9
10	19	endo	266	9
10	19	endo	267	9
10	19	endo	268	10
11	22	endo	269	9
12	23	endo	270	9
12	23	endo	271	9
12	23	endo	272	9
12	23	endo	273	9
12	23	endo	274	9
13	26	endo	275	9
13	26	endo	276	9
13	26	endo	277	9
14	27	endo	278	9
14	27	endo	279	9
14	27	endo	280	9
14	27	endo	281	9
14	27	endo	282	9
14	27	endo	283	9
14	27	endo	284	9
14	27	endo	285	9
14	27	endo	286	9
14	27	endo	287	9
14	27	endo	288	9
14	27	endo	289	9
14	27	endo	290	9
15	30	endo	291	9
15	30	endo	292	9
15	30	endo	293	9
15	30	endo	294	9
15	30	endo	295	9
15	30	endo	296	9
15	30	endo	297	9
17	33	endo	298	9
17	33	endo	299	9
17	33	endo	300	9
17	33	endo	301	9
17	33	endo	302	9
17	33	endo	303	9
17	33	endo	304	9
17	33	endo	305	9
17	33	endo	306	9
18	36	endo	307	9
18	36	endo	308	9
20	40	endo	309	9
20	40	endo	310	9
20	40	endo	311	9
20	40	endo	312	9
20	40	endo	313	9
20	40	endo	314	9
20	40	endo	315	9
20	40	endo	316	9
20	40	endo	317	9
20	40	endo	318	9
20	40	endo	319	9
20	40	endo	320	9
21	41	endo	321	9
21	41	endo	322	9
21	41	endo	323	9
21	41	endo	324	9
21	41	endo	325	9
21	41	endo	326	9
21	41	endo	327	9
21	41	endo	328	9
21	41	endo	329	9
21	41	endo	330	9
21	41	endo	331	9
21	41	endo	332	9
21	41	endo	333	9
23	45	endo	334	9
23	45	endo	335	9
23	45	endo	336	9
23	45	endo	337	9
24	48	endo	338	9
24	48	endo	339	9
24	48	endo	340	9
24	48	endo	341	9
24	48	endo	342	9
24	48	endo	343	9
24	48	endo	344	9
24	48	endo	345	9
24	48	endo	346	9
24	48	endo	347	10
24	48	endo	348	10
24	48	endo	349	10

## Sheet: PCR
Timepoint	B.bassiana	PR1	PR2	EFR1
24	minus	1.40181	1.77843	0.48
24	minus	0.861245	2.38057	0.594168
24	minus	0.484288	1.5725	0.47455
24	plus	1.72971	0.686546	1.94739
24	plus	0.387198	0.697654	0.944639
24	plus	1.15738	0.625827	1.37099
48	minus	0.911708	2.25054	0.0320744
48	minus	0.987688	1.76067	0.188264
48	minus	1.39821	1.58109	0.842536
48	plus	1.2102	0.944076	1.06234
48	plus	1.12558	0.91819	1.19612
48	plus	0.923731	1.0681	1.45159
72	minus	0.937166	1.27822	1.53054
72	minus	0.941959	0.994686	1.24524
72	minus	0.905553	1.23181	1.16869
72	plus	1.3253	0.187349	1.8
72	plus	1.20444	0.130266	2.1722
72	plus	1.4	0.831305	1.9185
